# Supplementary material for: Optimization of the Biosynthesis of B-Ring Ortho-Hydroxy Lated Flavonoids Using the 4-Hydroxyphenylacetate 3-Hydroxylase Complex (HpaBC) of Escherichia coli
Source: Molecules. 2021 May 14;26(10):2919. doi: 10.3390/molecules26102919 (PMC8156182; doi:10.3390/molecules26102919)
Supplement: Supplementary file 1 [file molecules-26-02919-s001.zip]

Archive with 1 entries (1 files):
- molecules-1181992-supplementary.pdf
